# Supplementary material for: Isolation, Identification, and Pathogenicity of a Goose Astrovirus Genotype 1 Strain in Goslings in China
Source: Viruses. 2024 Mar 30;16(4):541. doi: 10.3390/v16040541 (PMC11055043; doi:10.3390/v16040541)
Supplement: Supplementary file 1 [file viruses-16-00541-s001.zip]

Archive with 1 entries (1 files):
- viruses-2810715-supplementary.pdf
